# Supplementary material for: Low-Molecular-Weight Seaweed-Derived Polysaccharides Lead to Increased Faecal Bulk but Do Not Alter Human Gut Health Markers
Source: Foods. 2021 Dec 3;10(12):2988. doi: 10.3390/foods10122988 (PMC8701010; doi:10.3390/foods10122988)
Supplement: Supplementary file 1 [file foods-10-02988-s001.zip]

Archive with 3 entries (2 files):
- Supplementary_Table_1 & 2 HYFFI.xlsx
- __MACOSX/
- __MACOSX/._Supplementary_Table_1 & 2 HYFFI.xlsx
