# Supplementary material for: Low-Molecular-Weight Seaweed-Derived Polysaccharides Lead to Increased Faecal Bulk but Do Not Alter Human Gut Health Markers
Source: Foods. 2021 Dec 3;10(12):2988. doi: 10.3390/foods10122988 (PMC8701010; doi:10.3390/foods10122988)
Supplement: Supplementary file 1 [file foods-10-02988-s001.zip › Supplementary_Table_1 & 2 HYFFI.xlsx]

## Sheet: S.table 1
Supplementary Table 1: Differential abundance analysis with ALDEX2 on family level
a) Effect of Alginate consumption
Family	Wilkoxon pvalue	Adj. pvalue	clr all	clr start	clr end	difference between	difference within	effectsize	overlap	effect
Firmicutes unclassified	0.421812	0.806941	-4.41956	-2.75335	-5.55353	-2.61774	4.51259	-0.519773	0.2728	negative
Streptococcaceae	0.355063	0.781372	-0.905631	-0.18499	-3.95834	-2.3029	6.80255	-0.327621	0.373451	negative
uncultured	0.442812	0.832903	-1.79548	-1.02696	-2.66973	-1.81842	5.19034	-0.307757	0.362655	negative
Prevotellaceae	0.288625	0.7629	3.21877	4.9291	0.701315	-1.91141	8.53908	-0.265349	0.355858	negative
Akkermansiaceae	0.561187	0.864517	-2.98634	-2.57097	-3.26861	-1.59175	7.262	-0.236171	0.378649	negative
Christensenellaceae	0.268625	0.753327	2.46321	2.77426	1.96414	-0.776095	4.36531	-0.140975	0.421032	negative
Tannerellaceae	0.832937	0.96991	3.8605	3.76365	4.04375	-0.24356	2.17163	-0.12362	0.470612	negative
Clostridiales unclassified	0.5705	0.866447	-0.518147	-0.49236	-0.543771	-0.498808	2.81675	-0.119914	0.417833	negative
Mollicutes RF39 fa	0.694875	0.928243	-4.09641	-3.68558	-4.3494	-0.732784	6.13044	-0.110467	0.4536	negative
Pasteurellaceae	0.693813	0.928451	-4.40775	-4.401	-4.40877	-0.5418	4.87709	-0.0967534	0.452619	negative
Burkholderiaceae	0.912687	0.981649	2.33965	2.42738	2.25986	-0.151473	1.88714	-0.0728347	0.465014	negative
Clostridiales Family XIII	0.759437	0.95153	1.26342	1.31569	1.15956	-0.29028	2.53157	-0.0713453	0.457017	negative
Rikenellaceae	0.866313	0.973695	5.48201	5.43741	5.56795	-0.122318	1.9551	-0.0642947	0.471012	negative
Eggerthellaceae	0.520625	0.840152	1.72501	2.05647	1.1456	-0.408205	5.67175	-0.0615962	0.457017	negative
Barnesiellaceae	0.68225	0.944973	5.40427	5.37828	5.44058	-0.201427	5.84486	-0.0334256	0.464214	negative
DTU014 fa	0.6105	0.897797	-3.39317	-3.67077	-3.28484	-0.0980416	4.31242	-0.0168975	0.4884	negative
Peptostreptococcaceae	0.788563	0.957116	1.44522	1.62925	0.798622	-0.0326717	3.98341	-0.00740841	0.4988	negative
Coriobacteriales Incertae Sedis	0.592125	0.888484	-3.32625	-3.65544	-3.00563	0.0356905	6.38634	0.00384946	0.497401	positive
Clostridiaceae 1	0.875875	0.974013	-0.940161	-0.433034	-1.44346	0.245142	6.31138	0.0410907	0.483007	positive
Marinifilaceae	0.931375	0.986954	1.6437	1.41869	2.09815	0.205375	3.12826	0.0439771	0.4772	positive
Acidaminococcaceae	0.462125	0.814233	3.63754	3.35313	3.86739	0.299522	5.74449	0.0508015	0.444	positive
Enterobacteriaceae	0.70075	0.931013	-1.48736	-1.48173	-1.49596	0.489746	4.96967	0.0880429	0.457417	positive
Clostridiales vadin BB60 group	0.565063	0.875965	-3.00881	-3.69191	-2.5264	0.742249	7.23584	0.102296	0.454618	positive
Desulfovibrionaceae	0.560187	0.907172	2.73441	2.73281	2.73562	0.212319	1.99047	0.111862	0.4428	positive
Gastranaerophilales fa	0.432937	0.811047	-3.34016	-3.92898	-2.77713	1.29685	6.61025	0.181838	0.4132	positive
Erysipelotrichaceae	0.567813	0.905496	3.77085	3.51186	4.74789	0.920805	4.19521	0.217396	0.4384	positive
Methanobacteriaceae	0.462187	0.820016	-3.2435	-3.82569	-2.57191	1.07632	4.21608	0.227061	0.3556	positive
Bacteroidaceae	0.627875	0.930952	7.26785	7.04796	8.02361	0.618056	2.47269	0.233949	0.415434	positive
Victivallaceae	0.494375	0.840405	-3.5824	-3.94071	-3.27904	1.14577	4.38405	0.237392	0.388	positive
Coriobacteriaceae	0.362375	0.799681	0.856273	0.251731	1.43777	1.29255	4.41078	0.242311	0.3332	positive
Bacteria unclassified	0.581375	0.885243	-1.52896	-2.06147	-1.05093	0.857835	2.57582	0.264407	0.338	positive
Lachnospiraceae	0.395125	0.835643	8.08026	7.75683	8.44816	0.721775	2.20258	0.33349	0.3812	positive
Veillonellaceae	0.263813	0.727594	-3.16378	-4.45498	0.0549281	3.17647	7.72403	0.385152	0.3316	positive
Peptococcaceae	0.457	0.820413	-4.52318	-5.36733	-3.43804	2.12027	4.6061	0.403009	0.3108	positive
Bifidobacteriaceae	0.0990625	0.645812	4.45591	2.83777	5.03586	1.70235	3.38713	0.575889	0.2516	positive
Ruminococcaceae	0.113687	0.649441	7.9806	7.66853	8.32397	0.742875	0.860679	0.795133	0.153539	positive
b) Effect of Agar consumption
Family	Wilkoxon pvalue	adj. pvalue	clr all	clr start	clr end	difference between	difference within	effectsize	overlap	effect
Bacteroidales unclassified	0.314688	0.783029	-3.53462	-1.33655	-5.30674	-3.32127	5.00299	-0.610284	0.240304	negative
Lachnospiraceae	0.309188	0.797311	7.90249	8.22491	6.97687	-0.908335	1.88495	-0.477805	0.308277	negative
Marinifilaceae	0.479187	0.862021	1.76031	2.09775	1.51637	-0.627429	1.51771	-0.386473	0.345462	negative
Erysipelotrichaceae	0.09525	0.697591	4.5099	5.07554	4.04436	-1.17478	3.58616	-0.376399	0.2796	negative
Clostridiales Family XIII	0.294687	0.775158	0.56346	1.18385	-0.429964	-1.54548	3.88028	-0.369104	0.3236	negative
Firmicutes unclassified	0.572875	0.879187	-4.79276	-4.0595	-5.55582	-1.31478	4.20398	-0.275309	0.356657	negative
uncultured	0.452188	0.832225	-3.17408	-2.28285	-3.94831	-1.80917	6.30056	-0.260817	0.388645	negative
Coriobacteriales Incertae Sedis	0.6215	0.898808	-4.58541	-3.75789	-5.21278	-1.33918	5.10623	-0.235459	0.3952	negative
Peptostreptococcaceae	0.779188	0.942227	2.08597	2.49216	1.57361	-0.529366	3.15606	-0.171853	0.4368	negative
Coriobacteriaceae	0.287813	0.761255	0.31189	0.535486	-0.196028	-0.97048	5.0785	-0.169339	0.405438	negative
Bifidobacteriaceae	0.55325	0.880619	3.24638	3.4454	3.00577	-0.557702	4.39446	-0.141465	0.4088	negative
Bacteria unclassified	0.674562	0.917618	-3.6646	-3.5744	-3.83738	-0.624493	5.17309	-0.106023	0.455018	negative
Rikenellaceae	0.773875	0.939088	5.84509	5.97255	5.6285	-0.162802	1.457	-0.103262	0.4476	negative
Bacteroidaceae	0.700313	0.906065	6.37762	6.20053	6.51444	-0.26535	2.79803	-0.0936321	0.4536	negative
Acidaminococcaceae	0.657875	0.910541	2.77122	3.00355	2.56899	-0.346313	5.40122	-0.0513601	0.452	negative
Eggerthellaceae	0.740313	0.938416	1.24777	2.24959	-0.228634	-0.125565	4.47794	-0.0260906	0.484	negative
Christensenellaceae	0.533937	0.866129	2.41305	2.31963	2.51427	-0.0817068	3.54794	-0.0198095	0.485406	negative
Barnesiellaceae	0.706937	0.925405	4.27513	4.23542	4.30154	0.178025	7.14199	0.025042	0.47381	positive
Clostridiaceae 1	0.946375	0.983826	-0.413856	-0.807708	0.708767	0.443102	6.21836	0.0723845	0.4672	positive
Prevotellaceae	0.51675	0.852276	4.07589	1.93427	5.9526	0.862802	11.6616	0.0765438	0.42623	positive
Enterobacteriaceae	0.626	0.893665	-4.45322	-4.67982	-4.16835	1.06832	8.32129	0.127649	0.42383	positive
DTU014 fa	0.557375	0.870112	-4.42362	-4.67513	-4.19624	0.669375	4.36392	0.133384	0.430228	positive
Mollicutes RF39 fa	0.56975	0.877816	-4.22839	-4.6754	-3.64746	0.777557	5.14483	0.133726	0.421431	positive
Clostridiales unclassified	0.706125	0.930888	-0.29855	-0.518674	-0.218149	0.43034	2.50283	0.140162	0.431427	positive
Izimaplasmatales fa	0.627875	0.898375	-4.23782	-4.73007	-3.53585	0.973883	5.87555	0.150951	0.434	positive
Desulfovibrionaceae	0.649687	0.914176	2.35066	2.06254	2.93919	0.533748	2.69706	0.184969	0.42383	positive
Burkholderiaceae	0.657375	0.922355	2.00804	1.68884	2.62662	0.360308	1.91786	0.185089	0.42623	positive
Ruminococcaceae	0.65675	0.917489	7.69149	7.57115	7.89212	0.231861	1.01817	0.2015	0.4072	positive
Clostridiales vadinBB60 group	0.408938	0.808247	-1.73766	-3.20934	-0.967068	1.57579	6.66703	0.241355	0.3736	positive
Veillonellaceae	0.621812	0.899439	-4.05772	-5.42296	-1.87911	2.56957	7.69227	0.309296	0.37	positive
Pasteurellaceae	0.494	0.85134	-3.93445	-5.06087	-2.98095	1.70948	4.40967	0.351384	0.3216	positive
Akkermansiaceae	0.43625	0.8518	-2.42267	-3.41347	0.420638	3.69125	7.44478	0.464032	0.32	positive
Tannerellaceae	0.473813	0.882459	3.55127	2.45943	3.8838	1.02303	1.96772	0.473242	0.3044	positive
Streptococcaceae	0.153062	0.741924	-0.280293	-1.45511	0.646798	2.82118	4.12637	0.587172	0.2552	positive
c) Effect of Maltodextrin (Placebo) consumption
Family	Wilkoxon pvalue	adj. pvalue	clr all	clr start	clr end	difference between	difference within	effectsize	overlap	effect
Ruminococcaceae	0.157375	0.987466	7.18444	7.54933	7.02961	-0.559046	0.876486	-0.591003	0.241104	negative
Rikenellaceae	0.578313	0.996491	5.90472	6.28279	5.31351	-0.965414	1.57452	-0.500018	0.2808	negative
Clostridiales vadin BB60 group	0.460188	0.99337	-3.10605	-1.42275	-4.05392	-2.64536	5.58173	-0.481239	0.283886	negative
Izimaplasmatales fa	0.52625	0.993221	-4.44514	-3.25835	-5.30703	-2.18325	4.67893	-0.408031	0.3032	negative
Desulfovibrionaceae	0.876812	0.99746	1.7792	2.82725	1.57517	-1.0365	2.96273	-0.316947	0.42383	negative
DTU014 fa	0.53075	0.991219	-4.41923	-3.75058	-5.23101	-1.27221	4.28813	-0.266513	0.363854	negative
Victivallaceae	0.618188	0.995094	-4.56929	-4.02159	-5.2136	-1.17181	4.52203	-0.222848	0.393443	negative
Mollicutes RF39 fa	0.489687	0.991506	-4.40037	-3.73996	-5.23898	-1.10772	5.25433	-0.212884	0.3856	negative
uncultured	0.69875	0.9964	-3.73329	-3.09296	-4.10429	-1.35831	6.61232	-0.197019	0.4084	negative
Peptostreptococcaceae	0.665875	0.996794	2.23013	2.79449	0.121757	-0.727418	4.92432	-0.190931	0.4384	negative
Prevotellaceae	0.907937	0.997648	2.95058	3.57264	1.43216	-1.41015	9.92923	-0.137852	0.409436	negative
Bacteria unclassified	0.737437	0.99692	-2.50728	-2.26634	-2.86428	-0.672291	4.41329	-0.134275	0.434	negative
Barnesiellaceae	0.891625	0.997759	4.56415	5.17176	4.45709	-0.59613	6.83938	-0.0849848	0.4376	negative
Lachnospiraceae	0.847	0.99775	8.25043	8.44636	8.12539	-0.120082	2.34606	-0.0555874	0.4724	negative
Acidaminococcaceae	0.602313	0.996611	2.47579	2.87147	2.0599	-0.270493	5.25279	-0.047898	0.461016	negative
Clostridiales unclassified	0.805438	0.996926	0.244548	0.313423	0.153741	-0.157642	3.1987	-0.0401683	0.4584	negative
Clostridiales Family XIII	0.943625	0.998635	0.900576	0.990822	0.825636	-0.0913266	2.8866	-0.0319465	0.4848	negative
Coriobacteriales Incertae Sedis	0.837375	0.997117	-3.89877	-3.69718	-4.11784	-0.18472	6.66186	-0.0229266	0.484206	negative
Veillonellaceae	0.809375	0.997409	-2.44607	-2.36171	-2.57726	-0.102089	7.76551	-0.0117348	0.491403	negative
Christensenellaceae	0.970187	0.99903	1.9907	1.75897	2.12495	-0.00575143	5.28204	-0.000620032	0.499	negative
Tannerellaceae	0.905687	0.998041	3.62427	3.99932	3.21473	0.0177939	2.28284	0.00614026	0.4972	positive
Burkholderiaceae	0.848562	0.997223	1.9262	1.96883	1.90038	0.0112264	1.17668	0.0081831	0.4964	positive
Pasteurellaceae	0.612625	0.994668	-4.1591	-4.18688	-4.1089	0.224718	4.26254	0.0440444	0.47381	positive
Bacteroidaceae	0.980125	0.999001	7.01003	7.52263	6.38142	0.172976	3.53746	0.0501376	0.477009	positive
Bifidobacteriaceae	0.813438	0.997058	4.87542	4.49813	5.14222	0.356053	4.35831	0.0792939	0.459416	positive
Methanobacteriaceae	0.6055	0.992286	-4.14485	-4.39268	-3.75914	0.497177	4.22238	0.0901204	0.45102	positive
Marinifilaceae	0.784125	0.997217	1.52218	1.58441	1.48009	0.169484	1.7038	0.0919874	0.4664	positive
Clostridiaceae 1	0.591812	0.993524	-0.312995	-0.780853	-0.00692443	0.767532	6.09308	0.121918	0.4192	positive
Erysipelotrichaceae	0.482687	0.996153	4.78527	4.56902	5.19482	0.86097	4.09002	0.241673	0.3588	positive
Coriobacteriaceae	0.568875	0.996181	0.423368	-0.713414	1.82459	2.22306	4.55133	0.413262	0.262	positive
Streptococcaceae	0.456125	0.99399	-1.96105	-3.64628	-0.701196	2.78702	5.79063	0.479716	0.2736	positive
Akkermansiaceae	0.354125	0.993896	-3.29566	-4.79605	-1.83145	3.78329	6.07549	0.575301	0.242303	positive
Eggerthellaceae	0.281938	0.994175	2.00312	-1.84209	2.85271	3.02892	4.59943	0.7129	0.2036	positive

## Sheet: S.table 2
Supplementary Table 2: Differential abundance analysis with ALDEX2 on phylum level
a) Effect of Alginate consumption
Phylum	Wilkoxon pvalue	Adj. pvalue	clr all	clr start	clr end	difference between	difference within	effectsize	overlap	effect
Verrucomicrobia	0.394937	0.769011	-3.9931	-3.43906	-4.48803	-1.97423	6.31316	-0.355345	0.335866	negative
Proteobacteria	0.740375	0.913471	2.85903	2.89784	2.78737	-0.253012	1.82299	-0.119725	0.4328	negative
Bacteroidetes	0.730812	0.917361	7.29676	7.03376	7.58467	-0.240436	2.9154	-0.0810285	0.4584	negative
Tenericutes	0.631375	0.874379	-3.34284	-3.60545	-3.16946	-0.359932	5.2957	-0.0537961	0.4688	negative
Cyanobacteria	0.613	0.868885	-2.91299	-2.74138	-3.4366	-0.0477201	6.23804	-0.00507529	0.4972	negative
Firmicutes	0.747	0.919098	8.49972	8.25643	8.82867	0.0333876	2.57552	0.0139844	0.492203	positive
Bacteria unclassified	0.685187	0.899074	-2.60139	-2.74568	-2.41626	0.317099	2.12392	0.110372	0.4336	positive
Euryarchaeota	0.548188	0.835406	-4.07711	-4.37593	-3.71808	0.572016	3.50345	0.140787	0.405438	positive
Lentisphaerae	0.566187	0.84889	-4.55062	-4.64841	-4.45942	0.750639	3.66438	0.179263	0.414234	positive
Actinobacteria	0.251625	0.758713	4.08529	4.48521	3.62799	1.35092	4.07604	0.364992	0.3712	positive
b) Effect of Agar consumption
Phylum	Wilkoxon pvalue	adj. pvalue	clr all	clr start	clr end	difference between	difference within	effectsize	overlap	effect
Firmicutes	0.33	0.657251	8.12375	8.56323	7.05488	-1.03993	2.32627	-0.439012	0.337865	negative
Actinobacteria	0.349438	0.659289	3.53638	4.2364	2.98681	-1.30559	4.00935	-0.318408	0.380248	negative
Bacteroidetes	0.523188	0.715591	7.41103	7.80536	6.47767	-0.899481	2.93522	-0.289542	0.363455	negative
Bacteria unclassified	0.6225	0.805682	-5.09835	-4.52145	-5.65167	-1.18911	4.80498	-0.223485	0.385846	negative
Lentisphaerae	0.590437	0.786858	-6.05183	-6.19225	-5.89755	0.129038	3.15686	0.0297399	0.481407	positive
Tenericutes	0.612187	0.786696	-5.28735	-5.58612	-4.84587	0.503191	5.40168	0.104832	0.430628	positive
Proteobacteria	0.71775	0.862598	2.56247	2.37355	2.61895	0.247978	1.76135	0.128324	0.443423	positive
Verrucomicrobia	0.493063	0.758057	-3.26734	-4.41149	-1.18997	2.85626	6.41521	0.424638	0.313874	positive
c) Effect of Maltodextrin (Placebo) consumption
Phylum	Wilkoxon pvalue	adj. pvalue	clr all	clr start	clr end	difference between	difference within	effectsize	overlap	effect
Cyanobacteria	0.201687	0.748341	-4.443	-3.05002	-6.31168	-3.16473	3.70981	-0.779957	0.166733	negative
Lentisphaerae	0.569438	0.900464	-4.21884	-3.4111	-5.23816	-1.29251	4.03023	-0.290172	0.3492	negative
Tenericutes	0.645062	0.937337	-3.69502	-2.97424	-4.05136	-0.885519	4.65425	-0.163086	0.444222	negative
Bacteria unclassified	0.757062	0.96472	-2.90083	-3.12724	-2.55756	-0.049855	3.67411	-0.0123052	0.491004	negative
Bacteroidetes	0.89875	0.977023	8.67467	9.08677	8.41116	-0.0237887	3.43289	-0.00699549	0.496	negative
Proteobacteria	0.738062	0.960748	3.07018	2.946	3.18405	0.108943	1.6985	0.0581171	0.4748	positive
Firmicutes	0.924813	0.978138	8.87833	9.24098	8.54326	0.308442	2.67707	0.113733	0.4732	positive
Euryarchaeota	0.557063	0.881473	-4.36531	-4.8557	-3.95434	0.724296	3.82095	0.165057	0.4272	positive
Actinobacteria	0.932125	0.980389	5.36036	4.99672	5.56562	0.933882	4.26592	0.207672	0.398	positive
Verrucomicrobia	0.341125	0.883927	-3.1377	-4.18178	-1.28191	3.06992	4.9156	0.609166	0.2384	positive
